# Supplementary material for: Leisure-Time Physical Activity in Subjects with Metabolic-Dysfunction-Associated Steatotic Liver Disease: An All-Cause Mortality Study
Source: J Clin Med. 2024 Jun 27;13(13):3772. doi: 10.3390/jcm13133772 (PMC11242783; doi:10.3390/jcm13133772)
Supplement: Supplementary file 1 [file jcm-13-03772-s001.zip]

Archive with 1 entries (1 files):
- jcm-3066934-supplementary.pdf
